# Supplementary material for: Field trials reveal the complexities of deploying and evaluating the impacts of yeast-baited ovitraps on Aedes mosquito densities in Trinidad, West Indies
Source: Sci Rep. 2022 Mar 8;12:4047. doi: 10.1038/s41598-022-07910-0 (PMC8904463; doi:10.1038/s41598-022-07910-0)
Supplement: Supplementary file 2 — Supplementary Information 2. [file 41598_2022_7910_MOESM2_ESM.xlsx]

## Sheet: Data 1
						Total eggs
Trt	Replicate	Trap #	Trap ID	GPS	GPS	1_02-03 Jul	2_09-10 Jul	3_16-17 Jul	4_23-24 Jul	5_30-31 Jul	6_06-07 Aug	7_13-14 Aug	8_20-21 Aug	9_27-28 Aug	10_03-04 Sep	11_10-11 Sep	12_17-18 Sep	13_25 Sep	14_1-2 Oct	15_8-9 Oct	16_15-16 Oct	17_22-23 Oct	18_29-30 Oct	19_5-6 Nov	20_12-13 Nov	21_18-19 Nov	22_26-27 Nov	23_3-4 Dec	Trap ID
1	1	1	C 6 1	10.6431	-61.4081	141		141		2		42		62		27		0		0		5		199		0		63	C 6 1
1	1	2	C 6 2	10.6433	-61.4079	0		0		15		0		54		0		0		0		6		30		77		0	C 6 2
1	1	3	C 6 3	10.6433	-61.408	8		58		0		91		53		63		360		118		253		0		66		191	C 6 3
1	1	4	C 6 4	10.6436	-61.4082	0		103		0		34		369		38				0		52		0		34		123	C 6 4
1	1	5	C 6 5	10.6439	-61.4084	0		126		12		78		56		0		110		4		380		369		19		224	C 6 5
1	1	6	C 6 6	10.6438	-61.4084	3		5		0		0		23		27		22		0		32		80		23		59	C 6 6
1	1	7	C 6 7	10.6436	-61.4085	24		207		0		116		30		243		54		342		191		137		-			C 6 7
1	1	8	C 6 8	10.6432	-61.4088	78		84		60		0		168		455		106		387		249		247		151		110	C 6 8
1	1	9	C 6 9	10.6429	-61.4088	0		66		55		252		96		11		108		28		275		60		18		131	C 6 9
1	1	10	C 6 10	10.6429	-61.4086	83		136		0		77		96		33		121		0		194		34		0		14	C 6 10
1	2	1	C 12 1	10.6454	-61.4059	0		38		0		0		14		10		0		0		13		0		0		0	C 12 1
1	2	2	C 12 2	10.6452	-61.4059	1		82		0		26		7		42		1		81		32		0		16		0	C 12 2
1	2	3	C 12 3	10.6444	-61.406	0		0		0		0		17		0				0		110		0		17		0	C 12 3
1	2	4	C 12 4	10.644	-61.406	52		133		37		0		68		26				0		195		0		41		0	C 12 4
1	2	5	C 12 5	10.6439	-61.4059	61		187		0		26		20		32		436		0		0		0		44		17	C 12 5
1	2	6	C 12 6	10.6453	-61.4065	0		53		0		0		86		0		18		317		0		74		0		0	C 12 6
1	2	7	C 12 7	10.6453	-61.4062	46		142		14		89		16		38		0		20		155		0		0		0	C 12 7
1	2	8	C 12 8	10.645	-61.4062	0		113		0		99		54		137		140		2		181		120		53		59	C 12 8
1	2	9	C 12 9	10.6446	-61.4063	48		178		0		47		58		14		202		11		132		66		35			C 12 9
1	2	10	C 12 10	10.6446	-61.4064	0		20		76		478		92		14		291		0		73		43		21			C 12 10
1	3	1	C 13 1	10.6373	-61.4074	147		41		30		126		211		15		196		105		62		59		25		4	C 13 1
1	3	2	C 13 2	10.637	-61.4072	13		94		0		0		42		78		0		134		54		27				0	C 13 2
1	3	3	C 13 3	10.6371	-61.407	0		15		8		0		31		129		19		13		128		5		18		217	C 13 3
1	3	4	C 13 4	10.637	-61.4079	0		25		95		0		0		6		0				98		31		0		0	C 13 4
1	3	5	C 13 5	10.638	-61.4073	0		160		30		178		297		0		0		30		0		0		0		75	C 13 5
1	3	6	C 13 6	10.638	-61.4075	32		0		92		0		0		83		135		0		169		32		0		18	C 13 6
1	3	7	C 13 7	10.6381	-61.4073	28		18		186		45		0		0		0		0		4		0		0		0	C 13 7
1	3	8	C 13 8	10.6382	-61.4075	24		5		183		0		0		0		0		0		7		0		0		23	C 13 8
1	3	9	C 13 9	10.6379	-61.4071	0		20		0		102		30		0		0		0		47		0		0		0	C 13 9
1	3	10	C 13 10	10.6368	-61.4072	0		0		0		51		0		0		0				37		58		0		0	C 13 10
						1_02-03 Jul	2_09-10 Jul	3_16-17 Jul	4_23-24 Jul	5_30-31 Jul	6_06-07 Aug	7_13-14 Aug	8_20-21 Aug	9_27-28 Aug	10_03-04 Sep	11_10-11 Sep	12_17-18 Sep	13_25 Sep	14_1-2 Oct	15_8-9 Oct	16_15-16 Oct	17_22-23 Oct	18_29-30 Oct	19_5-6 Nov	20_12-13 Nov	21_18-19 Nov	22_26-27 Nov	23_3-4 Dec
2	1	1	V 8 1	10.6388	-61.409	1	17	1	1		5		95		60		42		6		138		143		0		0		V 8 1
2	1	2	V 8 2	10.6389	-61.4088	30	90	25	116		39		320		277				92		11		8		131		25		V 8 2
2	1	3	V 8 3	10.6389	-61.4086	53	63	144	59		287		574		101		0		4		17		18		0		378		V 8 3
2	1	4	V 8 4	10.6389	-61.4084	6	0	0	30		99		47		6		0		0		25		75		0		0		V 8 4
2	1	5	V 8 5	10.6389	-61.4081	0	31	41	0		5		284		0		0		0		13		0		0		19		V 8 5
2	1	6	V 8 6	10.6388	-61.4081	10	3	55	20		16		25		16		0		92		0		13		0		0		V 8 6
2	1	7	V 8 7	10.6385	-61.4082	41	0	0	0		0		0		13				0		15		5		0		0		V 8 7
2	1	8	V 8 8	10.6385	-61.4083	89	269	182	21		0		388		94		11		43		15		0		0		8		V 8 8
2	1	9	V 8 9	10.6385	-61.4091	60	150	75	20		58		0		283		33		98		257		249		32		1		V 8 9
2	1	10	V 8 10	10.6384	-61.4088	62	42	109	82		0		163		9		0		166		34		42		47		76		V 8 10
2	2	1	V 9/11 1	10.6452	-61.4046	0	52	0	0		22		148		54		0		0		0		87		0		4		V 9/11 1
2	2	2	V 9/11 2	10.645	-61.4046	61	349	157	209		0		337		737		28		67		295		78		375		65		V 9/11 2
2	2	3	V 9/11 3	10.6449	-61.4046	194	111	203	134		288		408		107		70		0		33		0		31		106		V 9/11 3
2	2	4	V 9/11 4	10.6448	-61.4046	0	7	227	0		87		0		68		15		124		0		0		0		17		V 9/11 4
2	2	5	V 9/11 5	10.6441	-61.4047	74	5	0	435		0		205		0		0		0		0		49		0		0		V 9/11 5
2	2	6	V 9/11 6	10.6447	-61.4042	0	0	0	104		42		0		0				0		0		0		0		0		V 9/11 6
2	2	7	V 9/11 7	10.6447	-61.4042	22	60	46	0		9		27		120		0		0		0		0		0		0		V 9/11 7
2	2	8	V 9/11 8	10.6452	-61.4039	22	113	80	51		181		0		76		0		0		88		0		0		8		V 9/11 8
2	2	9	V 9/11 9	10.645	-61.4038	34	154	0	67		308		12		11		0		0		81		0		0		0		V 9/11 9
2	2	10	V 9/11 10	10.6449	-61.4038	105	195	80	0		0		217		0		5		65		0		0		0		9		V 9/11 10
2	3	1	V 10 1	10.6411	-61.4061	103	0	65	0		12		37		52		0		0		84		-		9		0		V 10 1
2	3	2	V 10 2	10.6408	-61.4061	0	6	146	494		7		261		22		22		7		30		-		10		24		V 10 2
2	3	3	V 10 3	10.6407	-61.4057	103	204	6	35		0		467		5		5		10		0		0		17		0		V 10 3
2	3	4	V 10 4	10.6412	-61.4054	1	0	87	0		0		82		30		0		0		71		52		84		7		V 10 4
2	3	5	V 10 5	10.6407	-61.4052	8	3	16	26		20		94		72		13		10		57		19		6		19		V 10 5
2	3	6	V 10 6	10.6404	-61.4053	0	1	0	0		0		0		13		0		5		0		5		5		0		V 10 6
2	3	7	V 10 7	10.6409	-61.405	2	0	12	24		0		26		90		20		0		1		0		85		6		V 10 7
2	3	8	V 10 8	10.6402	-61.4051	0	54	40	43		66		113		266		1		18		68		266		326		135		V 10 8
2	3	9	V 10 9	10.6402	-61.4062	84	0	177	302		58		29		197		0		137		166		242		0		266		V 10 9
2	3	10	V 10 10	10.6413	-61.4065	125	275	138	199		110		223		255		240		272		202		282				0		V 10 10
						1_02-03 Jul	2_09-10 Jul	3_16-17 Jul	4_23-24 Jul	5_30-31 Jul	6_06-07 Aug	7_13-14 Aug	8_20-21 Aug	9_27-28 Aug	10_03-04 Sep	11_10-11 Sep	12_17-18 Sep	13_25 Sep	14_1-2 Oct	15_8-9 Oct	16_15-16 Oct	17_22-23 Oct	18_29-30 Oct	19_5-6 Nov	20_12-13 Nov	21_18-19 Nov	22_26-27 Nov	23_3-4 Dec
3	1	1	T 4-1	10.6461	-61.4059	21	100	2	228	130	0			65		18	0	0	461	0	0	0	14	26	5	0	110	0	T 4-1
3	1	2	T 4-1A	10.6462	-61.4059					0	0			282	52	78		48	558	34	20	121	18	248	0	206	46	147	T 4-1A
3	1	3	T 4-2	10.6465	-61.4059	59	81	85	0	181	96	102	252	323	185	2	0	26	234	0	-	243	-	-	0	170	341	201	T 4-2
3	1	4	T 4-2A	10.6464	-61.4058					13	30	13	33	192	0	25	38	31	6	248	-	359	-	-	0	461	114	41	T 4-2A
3	1	5	T 4-3	10.6465	-61.4055	12	77	211	39	50	62	215	129	813	657	97	240	5	218	0	0	767	377	32	0	0	692	407	T 4-3
3	1	6	T 4-3A	10.6463	-61.4056					0	465	419	836	0	73	404	17	764	775	389	272	138	117	439	629	115	64	331	T 4-3A
3	1	7	T 4-4	10.6464	-61.4053	0	11	44	0	0	34	60	66	6	73	21	0	46	24	0	-	113	47	219	263	0	176	11	T 4-4
3	1	8	T 4-4A	10.6463	-61.4053				74	0	17	174	159	28	53	3	0	0	84	38	-	91	1	0	0	0	0	0	T 4-4A
3	1	9	T 4-5	10.6463	-61.4052	6	0	43	0	0	786	54	202	315	523	53	6	0	22	0	18	157	0	3	8	0	119	144	T 4-5
3	1	10	T 4-5A	10.6462	-61.4052				123	183	0	762	394	584		32	34	315	94	29	77	171	98	16	21	0	73	65	T 4-5A
3	1	11	T 4-6	10.6465	-61.4049	17	29	20	26	34	53	0	35	0	172	11	0	0	8	51	169	83	6	67	55	67	139	176	T 4-6
3	1	12	T 4-6A	10.6465	-61.4049					0	0	0	208	0	0	0	0	1	0	0	0	14	58	9	6	115	10	30	T 4-6A
3	1	13	T 4-6B	10.6465	-61.4048					0	36	28	163	0	121	0	0		0	33	3	0	8	0	23	0	47	38	T 4-6B
3	1	14	T 4-7	10.6463	-61.4045	0	132	20	51	0	45	146	257	0	0	0	22	0	158	15	0	73	21	48	0	45	0	110	T 4-7
3	1	15	T 4-7A	10.6463	-61.4045					8	26	0	36	68	0	0	0	17	145	4	0	78	0	44	32	0	49	0	T 4-7A
3	1	16	T 4-7B	10.6463	-61.4044					0	84	12	58	0	92	25	0	75	0	180	0	227	0	37	0	23	0	46	T 4-7B
3	1	17	T 4-8	10.6461	-61.4043	0	27	147	0		22	4	60	37	0	33	0	45	0	0	0	55	0	87	0	0	39	89	T 4-8
3	1	18	T 4-8A	10.6461	-61.4043					15	0	54	60	0	57	14	54	55	0	5	0	79	96	36	32	65	109	34	T 4-8A
3	1	19	T 4-9	10.646	-61.4047	0	0	0	0	0	0	0	0	17	0	0	0	0	0	0	0	0	3	20	0	0	0	42	T 4-9
3	1	20	T 4-9A	10.6459	-61.4047				0	0	0	1	47	2	34	101		0	1	0	0	25	0	0	0	0	0	0	T 4-9A
3	1	21	T 4-9B	10.6461	-61.4047					6	0	49	119	0	59	0	0	0	0	0	0	0	0	0	0	0	0	9	T 4-9B
3	1	22	T 4-10	10.6462	-61.4405	215	416	382	414	0	144	1027	375	684	876	532	70	295	189	219	32	477	127	187	4	4	267	211	T 4-10
3	1	23	T 4-10A	10.6461	-61.405				115	2	140	0	336	602	60	103	143	64	224	0	61	213	7	110	125	12	136	53	T 4-10A
3	1	25	T 4-11	10.6464	-61.405					67	186	444	89	252	176	173	11	248	0	0	0	60	0	73	0	294	87	254	T 4-11
3	1	26	T 4 11A	10.6462	-61.405					31	2	185	1209	307	325	50	1	20	70	145	0	7	0	0	331	0	136	347	T 4 11A
3	3	1	T 5-1	10.6384	-61.4059	0	0	0	0	0	0	103	805	103	42	257	0	20	8	0	0	0	0	0	0	0	0	1	T 5-1
3	3	2	T 5-1A	10.6384	-61.4058				50	0	17	5	28	110	187	88	0	89	0	0	101	29	0	21	0	101	32	18	T 5-1A
3	3	3	T 5-1B	10.6385	-61.4058				0	0	0	53	203	458	58	31	0	43	147	110	39	145	307	0	108	39	227	33	T 5-1B
3	3	4	T 5-1C	10.6385	-61.4059					39	0	84	554	144	297	373	11	51	32	0	98	3	65	210	32	98	0	0	T 5-1C
3	3	5	T 5-2	10.6382	-61.4054	0	0	78	58	60	80	147	54	136	25	12	0	28	10	0	8	39	140	35	100	8	0	36	T 5-2
3	3	6	T 5-2A	10.6383	-61.4053					17	0	141	191	206	31	50	87	11	0	41	0	33	34	0	0	0	42	80	T 5-2A
3	3	7	T 5-3	10.6385	-61.4054	76	183	184	0	76	251	131	463	138	101	133	30	90	324	186	355	199	47	57	0	355	103	81	T 5-3
3	3	8	T 5-3A	10.6385	-61.4055				16	81	0	3	166	130	154	19	5	181	22	142	0	34	33	0	88	0	37	0	T 5-3A
3	3	9	T 5-3B	10.6384	-61.4054					48	35	0	69	7		91	0	51	62	0	0	21		32	44	0	32	70	T 5-3B
3	3	10	T 5-4	10.6387	-61.4055	88	115	40	58	0	50	13	94	166	0	19	2	63	94	0	18	31	198	44	50	18	44	166	T 5-4
3	3	11	T 5-4A	10.6386	-61.4053				44	0	7	44	406	0	49	0	0	12	74	0	31	228	95	228	29	31	189	66	T 5-4A
3	3	12	T 5-4B	10.6387	-61.4055				0	0	0	18	48	128	10	0	29	1	0	53	0	11	59	13	61	0	35	85	T 5-4B
3	3	13	T 5-5	10.6385	-61.4061	72	178	87	122	0	0	0	28	0	0	0	0	24	39	61	257	58	22	2	71	257	0	50	T 5-5
3	3	14	T 5-5A	10.6386	-61.4061				0	0	88	25	0	0	52	0	0	0	0	0	60	0	24	49	0	60	77	54	T 5-5A
3	3	15	T 5-6	10.6385	-61.4062	5	44	0	0	0	28	40	71	231	18	198	101	240	82	315	43	223	154	262	13	43	227	114	T 5-6
3	3	16	T5-6A	10.6386	-61.4062						0	43	187	0	66	36	0	0	33	16	0	150	106	5	96	0	11	160	T5-6A
3	3	17	T 5-7	10.6385	-61.4062	67	145	4	75	28	0	0	74	147	0	7	0	0	8	77	25	38	182	0	24	25	171	36	T 5-7
3	3	18	T 5-7A	10.6385	-61.4061				3	0	0	49	230	59	15	4	0	0	0		9	44	232	33	39	9	84	178	T 5-7A
3	3	19	T 5-7B	10.6384	-61.4062					0	0	3	174	0	0	28	22	0	0	0	0	78	24	7	0	0	19	211	T 5-7B
3	3	20	T 5-8	10.6383	-61.4062	5	175	46	24	0	0	0	94	72	107	16	46	0	0	27	68	73	49	22	86	68	119	144	T 5-8
3	3	21	T 5-9	10.6383	-61.4061	5	0	0	0	9	6	2	214	67	99	14	0	270	0	0	423	133	291	127	0	423	100	340	T 5-9
3	3	22	T 5-9A	10.6383	-61.4061				15	16	0	69		0	49	146	39	0	0	0	0	96	151	180	0	0	57	65	T 5-8/9A
3	3	23	T 5-10	10.6385	-61.406	27	0	382	7	0	7	0	0	43	80	0	0	0	0	0	36	106	142	8	106	36	0	225	T 5-10
3	3	24	T 5-10A	10.6383	-61.4059					0	0	26	233	144	340	47	0	0	0	8	46	63	142	32	150	46	316	63	T 5-10A
3	3	25	T 5-11	10.6387	-61.4063					0	0	240	210	146	14	119	0	411	46	0	36	55	100	17	2	36		10	T 5-11
3	2	1	T 7-1	10.6437	-61.4066	0	0	0	8	0	0	1	488	152	64	63	80	62	68	50	41	114	26	-	-	41	-	-	T 7-1
3	2	2	T 7-1A	10.6438	-61.4065				81	0	112	149	106	115	34	56		0	144	0	5	5	131	-	-	5	-	-	T 7-1A
3	2	3	T 7-2	10.6437	-61.4065	0	31	69	32	0	0	40	0	0	0	349	0	58	0	0	0	0	0	-	-	0	-	-	T 7-2
3	2	4	T 7-2A	10.6436	-61.4066					0	0	0	110	21	0	2		0	0	0	0	0	0	-	-	0	-	-	T 7-2A
3	2	5	T 7-3	10.6438	-61.4064	0	0	0	23	25	0	9	16	7	280	0	4	60	132	120	25	0	0	28	50	25	0	2	T 7-3
3	2	6	T 7-3A	10.6437	-61.4064					0	0	341	328	135	10	0	82	0	10	25	0	17	51		28	0	73	0	T 7-3A
3	2	7	T 7-4	10.6438	-61.4063	84	0	63	8	0	19	286	162	163	0	16	0	45	2	0	0	493	53	0	235	0	503	146	T 7-4
3	2	8	T 7-5	10.6433	-61.4064	0	0	93	0	21	0	0	9	0	0	0	0	4	4	0	0	0	33	0	51	0	0	0	T 7-5
3	2	9	T 7-5A	10.6433	-61.4065				0	0	0	13	290	0	0	0	0	0	0	0	0	0	3	0	0	0	0	27	T 7-5A
3	2	10	T 7-5B	10.6433	-61.4066					0	0	0	0	184	0	33	0	0	0	0	0	0	0	16	0	0	0	71	T 7-5B
3	2	11	T 7-6	10.6427	-61.4066	68	153	114	0	0	0	0	72	84	0	0	0	251	0	0	0	208	48	0	36	0	47	348	T 7-6
3	2	12	T 7-6A	10.6427	-61.4066				85	25	54	134	2	262	62	0	0	84	50	20	141	0	190	589	160	141	114	176	T 7-6A
3	2	13	T 7-7	10.6433	-61.4071	14	0	0	33	352	105	314	327	350	40	7	57	6	187	252	237	68	120	109	0	237	641	271	T 7-7
3	2	14	T 7-7A	10.6431	-61.407				0	0	13	53	92	63	40	0	35	210	190	53	127	361	245	18	35	127	49	19	T 7-7A
3	2	15	T 7-7B	10.6431	-61.407					117	29	0	172	183	107	77	20	28	31	21	10	137	37	1	0	10	58	29	T 7-7B
3	2	16	T 7-8	10.6431	-61.4068	0	0	103	0	98	38	92	67	0	102	73	16	0	6	0	0	22	0	109	154	0	12	0	T 7-8
3	2	17	T 7-8A	10.6432	-61.4069					0	0			294	0	38	0	0	0	0	28	0	78	0	171	28	90	54	T 7-8A
3	2	18	T 7-9	10.6431	-61.4067	41	34	54	90	14	0	11	260	48	64	133	75	21	40	37	0	107	60	158	73	0	124	58	T 7-9
3	2	19	T 7-10	10.6433	-61.4067	0	0	21	53	50	57	244	1251	432	106	28	133	0	0	156	40	358	5	49	9	40	181	212	T 7-10
3	2	20	T 7-10A	10.6433	-61.4068				0	0	39	154	123	433	417	648	0	164	377	95	4	80	25	0	167	4	6	78	T 7-10A
3	2	21	T 7-11	10.6426	-61.4069					16	53	0	55	66	27	30	0	17	82	0	114	0	58	22	0	114	0	0	T 7-11
3	2	22	T 7-11A	10.6428	-61.407					31	0	13	57	0	14	81	0	28	157	155	0	93	0	0	0	0	15	42	T 7-11A
3	2	23	T 7-11B	10.6428	-61.4069					0	7	0	0	0	0	0	0	186	64	0	106	0	137	106	19	106	0	29	T 7-11B
3	2	24	T 7-12	10.6427	-61.4071					0	0	4	0	9	27	0	0	70	27	23	0	0	44	0	0	0	10	8	T 7-12
3	2	25	T 7-12A	10.6428	-61.4072					25	36	95	70	0	9	41	0	9	35	26	0	0	42		0	0	36	96	T 7-12A
